# Supplementary material for: Nuclear High Mobility Group A2 (HMGA2) Interactome Revealed by Biotin Proximity Labeling
Source: Int J Mol Sci. 2023 Feb 20;24(4):4246. doi: 10.3390/ijms24044246 (PMC9966875; doi:10.3390/ijms24044246)
Supplement: Supplementary file 1 [file ijms-24-04246-s001.zip]

Archive with 1 entries (1 files):
- ijms-2219670-supplementary.pdf
